# Supplementary material for: CAR-Modified Vγ9Vδ2 T Cells Propagated Using a Novel Bisphosphonate Prodrug for Allogeneic Adoptive Immunotherapy
Source: Int J Mol Sci. 2023 Jun 29;24(13):10873. doi: 10.3390/ijms241310873 (PMC10341429; doi:10.3390/ijms241310873)
Supplement: Supplementary file 1 [file ijms-24-10873-s001.zip]

Archive with 1 entries (1 files):
- ijms-2435597-supplementary.pdf
